# Supplementary material for: Kiwifruit genomics and applications: recent advances, current challenges, and future prospects
Source: Hortic Res. 2026 Jan 29;13(5):uhag024. doi: 10.1093/hr/uhag024 (PMC13148173; doi:10.1093/hr/uhag024)
Supplement: Web_Material_uhag024 [file web_material_uhag024.zip › Supplementary Tables.xlsx]

## Sheet: Table S1
Supplementary Table 1. Gene discovery from kiwifruit transcriptomic studies.
Journal	Year	Title	Author(s)	Primary affiliation	City	Country	Species	Identified genes	Study objective	Category
BMC Genomics	2008	Analysis of expressed sequence tags from Actinidia: applications of a cross species EST database for gene discovery in the areas of flavor, health, color and ripening	Crowhurst RN, Gleave AP, MacRae EA, et al	The New Zealand Institute for Plant & Food Research Limited	Auckland	New Zealand	Actinidia arguta; Actinidia chinensis; Actinidia deliciosa; Actinidia eriantha	\	Fruit quality	Fruit maturation and ripening
J Exp Bot	2009	A rapid transcriptional activation is induced by the dormancy-breaking chemical hydrogen cyanamide in kiwifruit (Actinidia deliciosa) buds	Walton EF, Wu RM, Richardson AC, et al	The New Zealand Institute for Plant & Food Research Limited	Auckland	New Zealand	Actinidia deliciosa	GST	Budbreak	Floral induction and phase change
J Agric Food Chem	2009	Isolation and structural identification of the anthocyanin components of red kiwifruit	Comeskey DJ, Montefiori M, Edwards PJ, et al	The New Zealand Institute for Plant & Food Research Limited	Palmerston North	New Zealand	Actinidia arguta; Actinidia chinensis; Actinidia deliciosa; Actinidia melanandra	\	Anthocyanin biosynthesis	Fruit maturation and ripening
Ann Bot	2010	Ancient genome duplications during the evolution of kiwifruit (Actinidia) and related Ericales	Shi T, Huang H, Barker MS	Wuhan Botanical Garden	Wuhan	China	Actinidia	\	Genome duplication	Evolution of species
J Exp Bot	2011	Dissecting the role of climacteric ethylene in kiwifruit (Actinidia chinensis) ripening using a 1-aminocyclopropane-1-carboxylic acid oxidase knockdown line	Atkinson RG, Gunaseelan K, Wang MY, et al	The New Zealand Institute for Plant & Food Research Limited	Auckland	New Zealand	Actinidia chinensis	\	Cell wall stiffness	Harvest and postharvest
BMC Plant Biol	2011	Identification and characterization of flowering genes in kiwifruit: sequence conservation and role in kiwifruit flower development	Varkonyi-Gasic E, Moss SM, Voogd C, et al	The New Zealand Institute for Plant & Food Research Limited	Auckland	New Zealand	Actinidia deliciosa	MADS-box	Flower development	Flowering and floret development
Mol Breed	2015	De novo transcriptome sequencing and comparative analysis of differentially expressed genes in kiwifruit under waterlogging stress	Zhang JY, Huang SN, Mo ZH, et al	Jiangsu Province and Chinese Academy of Sciences	Nanjing	China	Actinidia chinensis	AP2/ERF, WRKY, TGA, MYB, bZIP	Waterlogging	Abiotic stress
PLoS One	2015	Gene expression profiling of development and anthocyanin accumulation in kiwifruit (Actinidia chinensis) based on transcriptome sequencing	Li W, Liu Y, Zeng S, et al	Wuhan Botanical Garden	Wuhan	China	Actinidia chinensis	MYB10, F3GT1, GOX	Anthocyanin biosynthesis	Fruit maturation and ripening
PLoS One	2015	Transcriptome analysis of kiwifruit (Actinidia chinensis) bark in response to armoured scale insect (Hemiberlesia lataniae) feeding	Hill MG, Wurms KV, Davy MW, et al	The New Zealand Institute for Plant & Food Research Limited	Te Puke	New Zealand	Actinidia chinensis	\	Hemiberlesia lataniae	Biotic stress
Front Plant Sci	2016	Comprehensive transcriptome profiling reveals long noncoding RNA expression and alternative splicing regulation during fruit development and ripening in kiwifruit (Actinidia chinensis)	Tang W, Zheng Y, Dong J, et al	Hefei University of Technology	Hefei	China	Actinidia chinensis	\	Fruit quality	Fruit maturation and ripening
Genom Data	2016	Microarray analysis of kiwifruit (Actinidia chinensis) bark following challenge by the sucking insect Hemiberlesia lataniae (Hemiptera: Diaspididae)	Hill MG, Wurms KV, Davy MW, et al	The New Zealand Institute for Plant & Food Research Limited	Lincoln	New Zealand	Actinidia chinensis	\	Hemiberlesia lataniae	Biotic stress
PLoS One	2017	Comparative transcript profiling explores differentially expressed genes associated with sexual phenotype in kiwifruit	Tang P, Zhang Q, Yao X	Wuhan Botanical Garden	Wuhan	China	Actinidia	\	Sexual phenotype	Flowering and floret development
Front Plant Sci	2017	Development and application of transcriptome-derived microsatellites in Actinidia eriantha (Actinidiaceae)	Guo R, Landis JB, Moore MJ, et al	Wuhan Botanical Garden	Wuhan	China	Actinidia eriantha	\	Microsatellite	Molecular marker
Front Plant Sci	2017	Expression differences of pigment structural genes and transcription factors explain flesh coloration in three contrasting kiwifruit cultivars	Liu Y, Zhou B, Qi Y, et al	Northwest A&F University	Yangling	China	Actinidia chinensis; Actinidia deliciosa	SGR, LCY-β, UFGT, MYBF110	Fruit color	Fruit maturation and ripening
Front Plant Sci	2017	Identification of circular RNAs in kiwifruit and their species-specific response to bacterial canker pathogen invasion	Wang Z, Liu Y, Li D, et al	South China Botanical Garden	Guangzhou	China	Actinidia	\	Pseudomonas syringae	Biotic stress
J Exp Bot	2017	Kiwifruit SVP2 gene prevents premature budbreak during dormancy	Allan AC, Macknight RC, Varkonyi-Gasic E	The New Zealand Institute for Plant & Food Research Limited	Auckland	New Zealand	Actinidia deliciosa	SVP2	Budbreak	Floral induction and phase change
Front Plant Sci	2017	Phytohormone and putative defense gene expression differentiates the response of 'Hayward' kiwifruit to Psa and Pfm infections	Wurms KV, Hardaker AJ, Ah Chee A, et al	The New Zealand Institute for Plant & Food Research Limited	Hamilton	New Zealand	Actinidia deliciosa	WRKY40	Pseudomonas syringae	Biotic stress
Food Res Int	2017	Transcriptome analysis reveals the effect of pre-harvest CPPU treatment on the volatile compounds emitted by kiwifruit stored at room temperature	Luo J, Guo L, Huang Y, et al	Zhengzhou Fruit Research Institute	Zhengzhou	China	Actinidia deliciosa	\	Fruit quality	Fruit maturation and ripening
Sci Rep	2017	Whole transcriptome sequencing of Pseudomonas syringae pv. actinidiae-infected kiwifruit plants reveals species-specific interaction between long non-coding RNA and coding genes	Wang Z, Liu Y, Li L, et al	South China Botanical Garden	Guangzhou	China	Actinidia chinensis	\	Pseudomonas syringae	Biotic stress
Gene	2018	A key structural gene, AaLDOX, is involved in anthocyanin biosynthesis in all red-fleshed kiwifruit (Actinidia arguta) based on transcriptome analysis	Li Y, Fang J, Qi X, et al	Zhengzhou Fruit Research Institute	Zhengzhou	China	Actinidia chinensis; Actinidia deliciosa	LDOX	Anthocyanin biosynthesis	Fruit maturation and ripening
Plant Cell	2018	A Y-encoded suppressor of feminization arose via lineage-specific duplication of a cytokinin response regulator in kiwifruit	Akagi T, Henry IM, Ohtani H, et al	Kyoto University	Kyoto	Japan	Actinidia	SyGI	Sex determination	Floral induction and phase change
Int J Mol Sci	2018	Combined analysis of the fruit metabolome and transcriptome reveals candidate genes involved in flavonoid biosynthesis in Actinidia arguta	Li Y, Fang J, Qi X, et al	Zhengzhou Fruit Research Institute	Zhengzhou	China	Actinidia arguta	F3H, LDOX, UFGT, MYB, bHLH, HB2	Flavonoid biosynthesis	Fruit maturation and ripening
BMC Genomics	2018	Comparative transcriptome analysis of the interaction between Actinidia chinensis var. chinensis and Pseudomonas syringae pv. actinidiae in absence and presence of acibenzolar-S-methyl	Michelotti V, Lamontanara A, Buriani G, et al	Research Centre for Genomics and Bioinformatics	Piacenza	Italy	Actinidia chinensis	AP2/ERF, MYB, Myc, bHLH, GATA, NAC, WRKY, GRAS	Pseudomonas syringae	Biotic stress
BMC Plant Biol	2018	Comparative transcriptome analysis reveals distinct ethylene-independent regulation of ripening in response to low temperature in kiwifruit	Asiche WO, Mitalo OW, Kasahara Y, et al	Okayama University	Okayama	Japan	Actinidia	\	Cold	Abiotic stress
Int J Mol Sci	2018	Genome-wide bioinformatics analysis of MAPK gene family in kiwifruit (Actinidia chinensis)	Wang G, Wang T, Jia ZH, et al	Jiangsu Province and Chinese Academy of Sciences	Nanjing	China	Actinidia chinensis	MAPK	Multiple	Biotic and abiotic stress
Gene	2018	Genome-wide identification and validation of new reference genes for transcript normalization in developmental and post-harvested fruits of Actinidia chinensis	Liu J, Huang S, Niu X, et al	Hefei University of Technology	Hefei	China	Actinidia chinensis	UBQ_CONJ_E2, TUB_FCB	\	Molecular marker
Plant Mol Biol	2018	Kiwifruit SVP2 controls developmental and drought-stress pathways	Wu R, Wang T, Warren BAW, et al	The New Zealand Institute for Plant & Food Research Limited	Auckland	New Zealand	Actinidia chinensis	SVP2	Drought	Abiotic stress
Plant Physiol	2018	Transcriptome analysis identifies a zinc finger protein regulating starch degradation in kiwifruit	Zhang AD, Wang WQ, Tong Y, et al	Zhejiang University	Hangzhou	China	Actinidia deliciosa	Dof3, BAM3L	Starch degradation	Harvest and postharvest
Int J Mol Sci	2018	Transcriptome analysis of kiwifruit in response to Pseudomonas syringae pv. actinidiae infection	Wang T, Wang G, Jia ZH, et al	Jiangsu Province and Chinese Academy of Sciences	Nanjing	China	Actinidia chinensis	U-box	Pseudomonas syringae	Biotic stress
New Phytol	2019	A kiwifruit (Actinidia deliciosa) R2R3-MYB transcription factor modulates chlorophyll and carotenoid accumulation	Ampomah-Dwamena C, Thrimawithana AH, Dejnoprat S, et al	The New Zealand Institute for Plant & Food Research Limited	Auckland	New Zealand	Actinidia deliciosa	MYB7, LCY-β	Fruit color	Fruit maturation and ripening
Plant J	2019	A MYB/bHLH complex regulates tissue-specific anthocyanin biosynthesis in the inner pericarp of red-centered kiwifruit Actinidia chinensis cv. Hongyang	Wang L, Tang W, Hu Y, et al	Sichuan University	Chengdu	China	Actinidia chinensis	MYB123, bHLH42, ANS, F3GT1	Anthocyanin biosynthesis	Fruit maturation and ripening
Gigascience	2019	Chromosome-scale genome assembly of kiwifruit Actinidia eriantha with single-molecule sequencing and chromatin interaction mapping	Tang W, Sun X, Yue J, et al	Anhui Agricultural University	Hefei	China	Actinidia eriantha	\	Genome duplication	Evolution of species
PLoS One	2019	Comparative transcriptome analysis of resistant and susceptible kiwifruits in response to Pseudomonas syringae pv. Actinidiae during early infection	Song Y, Sun L, Lin M, et al	Zhengzhou Fruit Research Institute	Zhengzhou	China	Actinidia chinensis; Actinidia eriantha	NPR1, TGA, PR1	Pseudomonas syringae	Biotic stress
J Plant Physiol	2019	Expression analysis of ethylene synthesis and signalling genes in kiwifruit stigmatic arms and their involvement in programmed cell death processes	Ferradás Y, Rey M, González MV	Universidad de Santiago	Santiago de Compostela	Spain	Actinidia deliciosa	ACS	Ethylene synthesis	Harvest and postharvest
R Soc Open Sci	2019	Induction, identification and genetics analysis of tetraploid Actinidia chinensis	Li S, Liu X, Liu H, et al	Southwest Forestry University	Kunming	China	Actinidia chinensis	\	\	Fruit growth and development
PLoS One	2019	MicroRNA858-mediated regulation of anthocyanin biosynthesis in kiwifruit (Actinidia arguta) based on small RNA sequencing	Li Y, Cui W, Wang R, et al	Zhengzhou Fruit Research Institute	Zhengzhou	China	Actinidia arguta	miR858	Anthocyanin biosynthesis	Fruit maturation and ripening
Plants	2019	Molecular characterisation of a supergene conditioning super-high vitamin C in kiwifruit hybrids	McCallum J, Laing W, Bulley S, et al	The New Zealand Institute for Plant & Food Research Limited	Christchurch	New Zealand	Actinidia chinensis; Actinidia eriantha	\	AsA biosynthesis	Fruit growth and development
Hortic Res	2019	Multiple quantitative trait loci contribute to resistance to bacterial canker incited by Pseudomonas syringae pv. actinidiae in kiwifruit (Actinidia chinensis)	Tahir J, Hoyte S, Bassett H, et al	The New Zealand Institute for Plant & Food Research Limited	Palmerston North	New Zealand	Actinidia chinensis	UGT72B1	Pseudomonas syringae	Biotic stress
Plant Cell Environ	2020	Carbon starvation reduces carbohydrate and anthocyanin accumulation in red-fleshed fruit via trehalose 6-phosphate and MYB27	Nardozza S, Boldingh HL, Kashuba MP, et al	The New Zealand Institute for Plant & Food Research Limited	Auckland	New Zealand	Actinidia chinensis	TPS1.1a, TPS7, TPS11, MYB10, MYB27	Anthocyanin biosynthesis	Fruit maturation and ripening
J Agric Food Chem	2020	Dynamic changes of phenolic compounds and their associated gene expression profiles occurring during fruit development and ripening of the Donghong kiwifruit	Liang D, Deng H, Deng Q, et al	Sichuan Agricultural University	Chengdu	China	Actinidia	LDOX2, 5GGT1, 5AT2, bHLH74-2, MYB4-1	Polyphenol biosynthesis	Fruit maturation and ripening
New Phytol	2020	Genome-wide analysis of coding and non-coding RNA reveals a conserved miR164-NAC regulatory pathway for fruit ripening	Wang WQ, Wang J, Wu YY, et al	Zhejiang University	Hangzhou	China	Actinidia deliciosa	miR164, NAC6, NAC7	Ethylene synthesis	Harvest and postharvest
Int J Mol Sci	2020	Melatonin alleviates drought stress by a non-enzymatic and enzymatic antioxidative system in kiwifruit seedlings	Xia H, Ni Z, Hu R, et al	Sichuan Agricultural University	Chengdu	China	Actinidia deliciosa	SOD, CAT, POD	Drought	Abiotic stress
J Agric Food Chem	2020	Methyl jasmonate enhances ethylene synthesis in kiwifruit by inducing NAC genes that activate ACS1	Wu YY, Liu XF, Fu BL, et al	Zhejiang University	Hangzhou	China	Actinidia deliciosa	NAC, ACS	Ethylene synthesis	Harvest and postharvest
J Sci Food Agric	2020	Nutritional component analyses of kiwifruit in different development stages by metabolomic and transcriptomic approaches	Xiong Y, Yan P, Du K, et al	Sichuan University	Chengdu	China	Actinidia chinensis	\	Fruit quality	Fruit maturation and ripening
Metabolites	2020	Phytohormone and transcriptomic analysis reveals endogenous cytokinins affect kiwifruit growth under restricted carbon supply	Nardozza S, Cooney J, Boldingh HL, et al	The New Zealand Institute for Plant & Food Research Limited	Auckland	New Zealand	Actinidia chinensis	CYP735A	Cell wall stiffness	Harvest and postharvest
Physiol Mol Plant P	2020	RNA sequencing-based transcriptome analysis of kiwifruit infected by Botrytis cinerea	Zambounis A, Ganopoulos I, Valasiadis D, et al	ELGO-DEMETER	Naoussa	Greece	Actinidia deliciosa	\	Botrytis cinerea	Biotic stress
Sci Rep	2020	The proanthocyanin-related transcription factors MYBC1 and WRKY44 regulate branch points in the kiwifruit anthocyanin pathway	Peng Y, Thrimawithana AH, Cooney JM, et al	University of Auckland	Auckland	New Zealand	Actinidia purpurea	MYBC1, SAUR, GH3	Vine architecture	Vegetative growth and organ development
PLoS One	2020	Transcriptome analysis of Actinidia chinensis in response to Botryosphaeria dothidea infection	Wang Y, Xiong G, He Z, et al	Jiangxi Agricultural University	Nanchang	China	Actinidia chinensis	PPR	Botryosphaeria dothidea	Biotic stress
J Sci Food Agric	2020	Transcriptome analysis reveals delaying of the ripening and cell-wall degradation of kiwifruit by hydrogen sulfide	Lin X, Yang R, Dou Y, et al	Jiangxi Agricultural University	Nanchang	China	Actinidia chinensis	ETR2, ERF003, ERF5, ERF016, ERF4, ERF113	Cell wall stiffness	Harvest and postharvest
BMC Plant Biol	2020	Transcriptome co-expression network analysis identifies key genes and regulators of ripening kiwifruit ester biosynthesis	Zhang A, Zhang Q, Li J, et al	Ludong University	Yantai	China	Actinidia deliciosa	FAD1, ALDH2, AT17, NAC5, Dof4	Ester biosynthesis	Fruit maturation and ripening
PLoS One	2020	Transcriptome sequencing and endogenous phytohormone analysis reveal new insights in CPPU controlling fruit development in kiwifruit (Actinidia chinensis)	Wu L, Lan J, Xiang X, et al	Chongqing University of Arts and Sciences	Chongqing	China	Actinidia chinensis	\	\	Fruit growth and development
BMC Plant Biol	2021	A gene expression atlas for kiwifruit (Actinidia chinensis) and network analysis of transcription factors	Brian L, Warren B, McAtee P, et al	The New Zealand Institute for Plant & Food Research Limited	Auckland	New Zealand	Actinidia chinensis	HAF-like	Gynoecium development	Flowering and floret development
BMC Plant Biol	2021	A gene expression atlas for kiwifruit (Actinidia chinensis) and network analysis of transcription factors	Brian L, Warren B, McAtee P, et al	The New Zealand Institute for Plant & Food Research Limited	Auckland	New Zealand	Actinidia chinensis	KNOX	Seed maturation	Seed germination and seedling
New Phytol	2021	An ethylene-hypersensitive methionine sulfoxide reductase regulated by NAC transcription factors increases methionine pool size and ethylene production during kiwifruit ripening	Fu BL, Wang WQ, Liu XF, et al	Zhejiang University	Hangzhou	China	Actinidia chinensis; Actinidia deliciosa	MsrB1, NAC2, NAC72	Ethylene synthesis	Harvest and postharvest
Comput Struct Biotechnol J	2021	Analysis of long non-coding RNAs and mRNAs in harvested kiwifruit in response to the yeast antagonist, Wickerhamomyces anomalus	Zhao Q, Yang Q, Wang Z, et al	Jiangsu University	Zhenjiang	China	Actinidia chinensis	WRKY72, WRKY53, JUB1AP2, ZAR1, PAD4, CCR4, NPR4	Multiple	Biotic stress
BMC Genomics	2021	BSR-seq analysis provides insights into the cold stress response of Actinidia arguta F1 populations	Lin M, Sun S, Fang J, et al	Zhengzhou Fruit Research Institute	Zhengzhou	China	Actinidia arguta	EBF	Cold	Abiotic stress
Front Plant Sci	2021	Comparative metabolomic and transcriptomic studies reveal key metabolism pathways contributing to freezing tolerance under cold stress in kiwifruit	Sun S, Fang J, Lin M, et al	Zhengzhou Fruit Research Institute	Zhengzhou	China	Actinidia arguta	COR, CHI, 5AT	Cold	Abiotic stress
Biology	2021	Comparative transcriptome analysis of different Actinidia arguta fruit parts reveals difference of light response during fruit coloration	Huang H, Abid M, Lin M, et al	Zhengzhou Fruit Research Institute	Zhengzhou	China	Actinidia arguta	MYB308like	Fruit color	Fruit maturation and ripening
Int J Mol Sci	2021	Comparative transcriptome analysis revealed the key genes regulating ascorbic acid synthesis in Actinidia	Liu X, Xie X, Zhong C, et al	Wuhan Botanical Garden	Wuhan	China	Actinidia latifolia; Actinidia rufa	GGP3, ESE3, MYBR	AsA biosynthesis	Fruit growth and development
PeerJ	2021	Comparison of fruit morphology and nutrition metabolism in different cultivars of kiwifruit across developmental stages	Li YF, Jiang W, Liu C, et al	Sichuan University	Chengdu	China	Actinidia chinensis; Actinidia deliciosa	\	Sugar metabolite	Fruit maturation and ripening
Plant Sci	2021	Ethylene response factor AcERF91 affects ascorbate metabolism via regulation of GDP-galactose phosphorylase encoding gene (AcGGP3) in kiwifruit	Chen Y, Shu P, Wang R, et al	Sichuan University	Chengdu	China	Actinidia chinensis	ERF91, GGP3	AsA biosynthesis	Fruit growth and development
BMC Plant Biol	2021	Full-length transcriptome profiling reveals insight into the cold response of two kiwifruit genotypes (A. arguta) with contrasting freezing tolerances	Sun S, Lin M, Qi X, et al	Zhengzhou Fruit Research Institute	Zhengzhou	China	Actinidia arguta	AP2/ERF, bHLH, MYB, beta-GC, TPS5, BAM3.1, CBF3, MYC2, MYB44	Cold	Abiotic stress
Plant Sci	2021	Genome-wide analysis of the bZIP gene family and the role of AchnABF1 from postharvest kiwifruit (Actinidia chinensis cv. Hongyang) in osmotic and freezing stress adaptations	Jin M, Gan S, Jiao J, et al	Northwest A&F University	Yangling	China	Actinidia chinensis	ABF1	Cold	Abiotic stress
Sci Rep	2021	Integrated analysis of lncRNA and mRNA transcriptomes reveals the potential regulatory role of lncRNA in kiwifruit ripening and softening	Chen Y, Cheng C, Feng X, et al	Fujian Academy of Agricultural Sciences	Fuzhou	China	Actinidia deliciosa	NAC, ERF	Ethylene synthesis	Harvest and postharvest
Physiol Plant	2021	Melatonin improves heat tolerance in Actinidia deliciosa via carotenoid biosynthesis and heat shock proteins expression	Xia H, Zhou Y, Deng H, et al	Sichuan Agricultural University	Chengdu	China	Actinidia deliciosa	HSP	Carotenoid biosynthesis	Fruit maturation and ripening
Front Plant Sci	2021	Metabolome and transcriptome reveal novel formation mechanism of early mature trait in kiwifruit (Actinidia eriantha)	Liao G, Liu Q, Xu X, et al	Jiangxi Agricultural University	Nanchang	China	Actinidia eriantha	\	Early mature	Fruit growth and development
Plant Cell Rep	2021	Protuberances are organized distinct regions of long-term callus: histological and transcriptomic analyses in kiwifruit	Czernicka M, Chłosta I, Kęska K, et al	University of Agriculture	Kraków	Poland	Actinidia deliciosa	GPAT5, GBSS1, BGL45, RAPTOR1	Callus formation	Fruit growth and development
BMC Genomics	2021	Three metabolic pathways are responsible for the accumulation and maintenance of high AsA content in kiwifruit (Actinidia eriantha)	Liao G, Chen L, He Y, et al	Jiangxi Agricultural University	Nanchang	China	Actinidia eriantha	GalDH, GalLDH, MDHAR, DHAR	AsA biosynthesis	Fruit growth and development
Tree Genet Genomes	2021	Transcriptome analysis and postharvest behavior of the kiwifruit ‘Actinidia deliciosa’ reveal the role of ethylene-related phytohormones during fruit ripening	Salazar J, Zapata P, Silva C, et al	CEBAS-CSIC	Espinardo	Spain	Actinidia deliciosa	\	Ethylene synthesis	Harvest and postharvest
Microorganisms	2021	Transcriptome analysis on the mechanism of ethylic in inhibiting Pseudomonas syringae pv. actinidiae on kiwifruit	Liu T, Ren X, Cao G, et al	Guizhou University	Guiyang	China	Actinidia chinensis	\	Pseudomonas syringae	Biotic stress
Front Plant Sci	2021	Transcriptomic and proteomic profiling reveal the key role of AcMYB16 in the response of Pseudomonas syringae pv. actinidiae in kiwifruit	Wang X, Li Y, Liu Y, et al	Anhui Agricultural University	Hefei	China	Actinidia chinensis	MYB16	Pseudomonas syringae	Biotic stress
New Phytol	2022	A MADS-box gene with similarity to FLC is induced by cold and correlated with epigenetic changes to control budbreak in kiwifruit	Voogd C, Brian LA, Wu R, et al	The New Zealand Institute for Plant & Food Research Limited	Auckland	New Zealand	Actinidia chinensis	FLC	Budbreak	Floral induction and phase change
Int J Mol Sci	2022	Characterization and Identification of a Ripening-Related Gene AaPG18 in Actinidia arguta	Li Y, Huang H, Abid M, et al	Zhengzhou Fruit Research Institute	Zhengzhou	China	Actinidia arguta	PG18	Cell wall stiffness	Harvest and postharvest
Curr Issues Mol Biol	2022	Comparative transcriptome analysis of softening and ripening-related genes in kiwifruit cultivars treated with ethylene	Choi HR, Baek MW, Jeong CS, et al	Kangwon National University	Chuncheon	Korea	Actinidia chinensis; Actinidia deliciosa	\	Ethylene synthesis	Harvest and postharvest
Hortic Res	2022	Comparative transcriptome and metabolome analysis reveal key regulatory defense networks and genes involved in enhanced salt tolerance of Actinidia (kiwifruit)	Abid M, Gu S, Zhang YJ, et al	Zhengzhou Fruit Research Institute	Zhengzhou	China	Actinidia deliciosa; Actinidia valvata	BADH	Salt	Abiotic stress
Gene	2022	Comparative transcriptome provides insight into responding mechanism of waterlogging stress in Actinidia valvata Dunn	Gao Y, Jiang Z, Shi M, et al	Zhejiang A&F University	Hangzhou	China	Actinidia valvata	MYB, MYB-related, AP2-EREBP, bHLH, WRKY, NAC	Waterlogging	Abiotic stress
J Adv Res	2022	Consensus co-expression network analysis identifies AdZAT5 regulating pectin degradation in ripening kiwifruit	Zhang QY, Ge J, Liu XC, et al	Zhejiang University	Hangzhou	China	Actinidia deliciosa	ZAT5	Pectin degradation	Fruit maturation and ripening
Plant Biotechnol J	2022	CRISPR-Cas9-mediated mutagenesis of kiwifruit BFT genes results in an evergrowing but not early flowering phenotype	Herath D, Voogd C, Mayo-Smith M, et al	The New Zealand Institute for Plant & Food Research Limited	Auckland	New Zealand	Actinidia chinensis	BFT2	Evergrowing phenotype	Fruit growth and development
Int J Mol Sci	2022	De novo assembly of a sarcocarp transcriptome set identifies AaMYB1 as a regulator of anthocyanin biosynthesis in Actinidia arguta var. purpurea	Niu B, Li Q, Fan L, et al	Chengdu University	Chengdu	China	Actinidia arguta	MYB1	Anthocyanin biosynthesis	Fruit maturation and ripening
Plant Cell Environ	2022	Defence-related pathways, phytohormones and primary metabolism are key players in kiwifruit plant tolerance to Pseudomonas syringae pv. actinidiae	Nunes da Silva M, Carvalho SMP, Rodrigues AM, et al	Universidade Católica Portuguesa	Porto	Portugal	Actinidia arguta; Actinidia chinensis	GLOX1, FOX1, SN2, RBOHA	Pseudomonas syringae	Biotic stress
Int J Mol Sci	2022	Dynamic changes in ascorbic acid content during fruit development and ripening of Actinidia latifolia (an ascorbate-rich fruit crop) and the associated molecular mechanisms	Deng H, Xia H, Guo Y, et al	Sichuan Agricultural University	Chengdu	China	Actinidia latifolia	\	AsA biosynthesis	Fruit growth and development
Front Plant Sci	2022	Enhancement of photosynthetic capacity in spongy mesophyll cells in white leaves of Actinidia kolomikta	Yu M, Chen L, Liu DH, et al	Jilin Agricultural University	Changchun	China	Actinidia kolomikta	GAPDH, RCA, SPS	Light response	Vegetative growth and organ development
BMC Plant Biol	2022	Ethylene-induced potassium transporter AcKUP2 gene is involved in kiwifruit postharvest ripening	Shan N, Zhang Y, Xu Y, et al	Jiangxi Agricultural University	Nanchang	China	Actinidia chinensis	KUP2	Ethylene synthesis	Harvest and postharvest
Planta	2022	Exogenous ABA promotes aroma biosynthesis of postharvest kiwifruit after low-temperature storage	Han X, Wang X, Shen C, et al	Shaoxing University	Shaoxing	China	Actinidia deliciosa	\	Ethylene synthesis	Harvest and postharvest
Front Genet	2022	First chromosome-scale assembly and deep floral-bud transcriptome of a male kiwifruit	Tahir J, Crowhurst R, Deroles S, et al	The New Zealand Institute for Plant & Food Research Limited	Auckland	New Zealand	Actinidia chinensis	INVA, INVE, CWINV2, SUSA2	Budbreak	Floral induction and phase change
Int J Mol Sci	2022	Full-length transcriptome and RNA-seq analyses reveal the mechanisms underlying waterlogging tolerance in kiwifruit (Actinidia valvata)	Li Z, Bai D, Zhong Y, et al	Zhengzhou Fruit Research Institute	Zhengzhou	China	Actinidia valvata	OB, AP2/ERF, Trihelix, C3H	Waterlogging	Abiotic stress
Front Genet	2022	Genome-wide analysis of MADS-box gene family in kiwifruit (Actinidia chinensis var. chinensis) and their potential role in floral sex differentiation	Ye LX, Luo MM, Wang Z, et al	Hubei Academy of Agricultural Sciences	Wuhan	China	Actinidia chinensis	MADS-box	Sex determination	Floral induction and phase change
Plants	2022	Genome-wide analysis of multiple organellar RNA editing factor (MORF) family in kiwifruit (Actinidia chinensis) reveals its roles in chloroplast RNA editing and pathogens stress	Xiong Y, Fang J, Jiang X, et al	Wuhan Botanical Garden	Wuhan	China	Actinidia chinensis	MORF	Multiple	Biotic stress
Int J Mol Sci	2022	Genome-wide expression profiling analysis of kiwifruit GolS and RFS genes and identification of AcRFS4 function in raffinose accumulation	Yang J, Ling C, Liu Y, et al	Anhui Agricultural University	Hefei	China	Actinidia chinensis; Actinidia eriantha	GolS, RFS	Salt	Abiotic stress
BMC Genomics	2022	Genome-wide identification and characterization of AP2/ERF gene superfamily during flower development in Actinidia eriantha	Jiang Q, Wang Z, Hu G, et al	Wuhan Botanical Garden	Wuhan	China	Actinidia chinensis; Actinidia eriantha	AP2/ERF	Flower development	Flowering and floret development
BMC Genomics	2022	Genome-wide identification and characterization of the TIFY gene family in kiwifruit	Tao J, Jia H, Wu M, et al	Jiangxi Agricultural University	Nanchang	China	Actinidia chinensis; Actinidia eriantha	TIFY	Pseudomonas syringae	Biotic stress
BMC Plant Biol	2022	Genome-wide identification and expression profiling analysis of sucrose synthase (SUS) and sucrose phosphate synthase (SPS) genes family in Actinidia chinensis and A. eriantha	Liao G, Li Y, Wang H, et al	Jiangxi Agricultural University	Nanchang	China	Actinidia chinensis; Actinidia eriantha	SPS, SUS	Sugar metabolite	Fruit maturation and ripening
Plants	2022	Genome-wide identification and structural characterization of growth-regulating factors (GRFs) in Actinida eriantha and Actinidia chinensis	Abid M, Wang Z, Feng C, et al	Lushan Botanical Garden	Jiujiang	China	Actinidia chinensis; Actinidia eriantha	GRF	Pseudomonas syringae	Biotic stress
Int J Mol Sci	2022	Genome-wide identification of MYB transcription factors and screening of members involved in stress response in Actinidia	Xia H, Liu X, Lin Z, et al	Sichuan Agricultural University	Chengdu	China	Actinidia chinensis	MYB	Multiple	Abiotic stress
Int J Mol Sci	2022	Genome-wide identification of the LHC gene family in kiwifruit and regulatory role of AcLhcb3.1/3.2 for chlorophyll a content	Luo J, Abid M, Tu J, et al	Nanchang University	Nanchang	China	Actinidia chinensis; Actinidia eriantha	Lhcb3.1/3.2	Chlorophyll content	Fruit maturation and ripening
Int J Biol Macromol	2022	Genome-wide identification of the TGA gene family in kiwifruit (Actinidia chinensis spp.) and revealing its roles in response to Pseudomonas syringae pv. actinidiae (Psa) infection	Liu W, Zhao C, Liu L, et al	Northwest A&F University	Yangling	China	Actinidia chinensis	TGA	Pseudomonas syringae	Biotic stress
Int J Mol Sci	2022	Genomic variation and host interaction among Pseudomonas syringae pv. actinidiae strains in Actinidia chinensis 'Hongyang'	Zhou Y, Huang S, Tang W, et al	Hefei University of Technology	Hefei	China	Actinidia chinensis	\	Pseudomonas syringae	Biotic stress
Plant Physiol Biochem	2022	Identification of genes and metabolic pathways involved in wounding-induced kiwifruit ripening	Polychroniadou C, Karagiannis E, Michailidis M, et al	Aristotle University of Thessaloniki	Thessaloniki-Thermi	Greece	Actinidia deliciosa	AQP	Wounding	Abiotic stress
New Phytol	2022	Integrative analyses of metabolome and genome-wide transcriptome reveal the regulatory network governing flavor formation in kiwifruit (Actinidia chinensis)	Wang R, Shu P, Zhang C, et al	Sichuan University	Chengdu	China	Actinidia chinensis	MYB12, QDH4	Flavonoid biosynthesis	Fruit maturation and ripening
Hortic Res	2022	Interaction of AcMADS68 with transcription factors regulates anthocyanin biosynthesis in red-fleshed kiwifruit	Liu Y, Lv G, Yang Y, et al	Northwest A&F University	Yangling	China	Actinidia arguta	MADS68	Anthocyanin biosynthesis	Fruit maturation and ripening
New Phytol	2022	Kiwifruit MYBS1-like and GBF3 transcription factors influence l-ascorbic acid biosynthesis by activating transcription of GDP-L-galactose phosphorylase 3	Liu X, Wu R, Bulley SM, et al	Wuhan Botanical Garden	Wuhan	China	Actinidia eriantha	MYBS1-like, GBF3	AsA biosynthesis	Fruit growth and development
Front Plant Sci	2022	Metabolomic and transcriptomic analysis of flavonoid biosynthesis in two main cultivars of Actinidia arguta Sieb.Zucc. grown in northern China	Wang Y, Wang Y, Sun J, et al	Shenyang Agricultural University	Shenyang	China	Actinidia arguta	UGT134, LAR2, C4H, CFOL, CHI, LOC, GSCOC, CCoAOMT, DFR, AT2	Flavonoid biosynthesis	Fruit maturation and ripening
Front Plant Sci	2022	Metabolomic and transcriptomic exploration of the uric acid-reducing flavonoids biosynthetic pathways in the fruit of Actinidia arguta Sieb. Zucc	Wang Y, Zhang M, Dong K, et al	Shenyang Agricultural University	Shenyang	China	Actinidia arguta	UGT134, LAR2, C4H, CFOL, CHI, LOC, GSCOC, CCoAOMT, DFR, AT2	Flavonoid biosynthesis	Fruit maturation and ripening
Genes	2022	Novel role of AaMYBC1 in regulating Actinidia arguta vine architecture by elongating internode based on multi-omics analysis of transgenic tobacco	Li Y, Huang H, Abid M, et al	Zhengzhou Fruit Research Institute	Zhengzhou	China	Actinidia arguta	MYBC1, WRKY44	Anthocyanin biosynthesis	Fruit maturation and ripening
Int J Mol Sci	2022	Nutritional component analyses in different varieties of Actinidia eriantha kiwifruit by transcriptomic and metabolomic approaches	Jia H, Tao J, Zhong W, et al	Jiangxi Agricultural University	Nanchang	China	Actinidia eriantha	PAL, 4CL, CAD, COMT, FLS	Polyphenol biosynthesis	Fruit maturation and ripening
Int J Mol Sci	2022	Nutritional component analyses in different varieties of Actinidia eriantha kiwifruit by transcriptomic and metabolomic approaches	Jia H, Tao J, Zhong W, et al	Jiangxi Agricultural University	Nanchang	China	Actinidia eriantha	GMP, MDHAR	AsA biosynthesis	Fruit growth and development
New Phytol	2022	The red flesh of kiwifruit is differentially controlled by specific activation-repression systems	Wang WQ, Moss SMA, Zeng L, et al	Zhejiang University	Hangzhou	China	Actinidia chinensis	miR828	Anthocyanin biosynthesis	Fruit maturation and ripening
Plant Sci	2022	Transcription factors AcERF74/75 respond to waterlogging stress and trigger alcoholic fermentation-related genes in kiwifruit	Liu J, Chen Y, Wang WQ, et al	Zhejiang University	Hangzhou	China	Actinidia chinensis	ERF74/75, ADH1, ADH2	Waterlogging	Abiotic stress
Int J Mol Sci	2022	Transcriptional analysis on resistant and susceptible kiwifruit genotypes activating different plant-immunity processes against Pseudomonas syringae pv. actinidiae	Qin X, Zhang M, Li Q, et al	Zhengzhou Fruit Research Institute	Zhengzhou	China	Actinidia chinensis; Actinidia eriantha	\	Pseudomonas syringae	Biotic stress
Hortic Res	2022	Transcriptional and post-transcriptional regulation of ethylene biosynthesis by exogenous acetylsalicylic acid in kiwifruit	Wang J, Liu XF, Zhang HQ, et al	Zhejiang University	Hangzhou	China	Actinidia deliciosa	ERF105L, WRKY29, ACS, ACO, MPK16, AP	Ethylene synthesis	Harvest and postharvest
Life	2022	Transcriptome analysis of low-temperature-treated tetraploid yellow Actinidia chinensis Planch. tissue culture plantlets	Li Y, Zhang Z, Liu X, et al	Southwest Forestry University	Kunming	China	Actinidia chinensis	PYL, bZIP, TIFY	Cold	Abiotic stress
Int J Mol Sci	2022	Transcriptomic analysis and the effect of maturity stage on fruit quality reveal the importance of the L-galactose pathway in the ascorbate biosynthesis of hardy kiwifruit (Actinidia arguta)	Lei D, Lin Y, Chen Q, et al	Sichuan Agricultural University	Chengdu	China	Actinidia arguta	\	AsA biosynthesis	Fruit growth and development
Fruit Res	2022	Transcriptomics reveals the molecular mechanism underlying kiwifruit expansion following forchlorfenuron (CPPU) treatment	Chen X, Zhu L, Song J, et al	Northwest A&F University	Yangling	China	Actinidia deliciosa	SUSY, HK, FK, AGPase, β-AMY	Sugar metabolite	Fruit maturation and ripening
New Phytol	2023	A comprehensive metabolic map reveals major quality regulations in red-flesh kiwifruit (Actinidia chinensis)	Shu P, Zhang Z, Wu Y, et al	Sichuan University	Chengdu	China	Actinidia chinensis	MYB123-2	Proanthocyanidin metabolism	Fruit maturation and ripening
Plant Biotechnol J	2023	A dramatic decline in fruit citrate induced by mutagenesis of a NAC transcription factor, AcNAC1	Fu BL, Wang WQ, Li X, et al	Zhejiang University	Hangzhou	China	Actinidia chinensis; Actinidia eriantha	NAC1, ALMT1	Citrate accumulation	Fruit growth and development
Int J Mol Sci	2023	A genome-wide analysis of the pentatricopeptide repeat protein gene family in two kiwifruit species with an emphasis on the role of RNA editing in pathogen stress	Zhang A, Xiong Y, Liu F, et al	Wuhan Botanical Garden	Wuhan	China	Actinidia chinensis; Actinidia eriantha	PPR	Multiple	Biotic stress
Int J Mol Sci	2023	A high-K(+) affinity transporter (HKT) from Actinidia valvata is involved in salt tolerance in kiwifruit	Gu S, Han S, Abid M, et al	Zhengzhou Fruit Research Institute	Zhengzhou	China	Actinidia valvata	HKT	Salt	Abiotic stress
Int J Mol Sci	2023	Comparative transcriptomic analysis revealed the suppression and alternative splicing of kiwifruit (Actinidia latifolia) NAP1 gene mediating trichome development	Miao T, Bao H, Ling H, et al	Anhui Agricultural University	Hefei	China	Actinidia chinensis	NAP1	Trichome development	Fruit growth and development
Front Plant Sci	2023	Comparative transcriptomic and plastid development analysis sheds light on the differential carotenoid accumulation in kiwifruit flesh	Bhargava N, Ampomah-Dwamena C, Voogd C, et al	The New Zealand Institute for Plant & Food Research Limited	Auckland	New Zealand	Actinidia chinensis	DXS, PSY, GGPPS, PDS, ZISO, ZDS, OR, SGR, SGR-L, RCCR, NYC1, FIBRILLIN	Carotenoid biosynthesis	Fruit maturation and ripening
Int J Mol Sci	2023	Comprehensive analysis of metabolome and transcriptome in fruits and roots of kiwifruit	Zhang L, Tang Z, Zheng H, et al	Wuhan Botanical Garden	Wuhan	China	Actinidia chinensis	RAP2-4, AP2-4	Flavonoid biosynthesis	Fruit maturation and ripening
Food Res Int	2023	Determination of the effects of pre-harvest bagging treatment on kiwifruit appearance and quality via transcriptome and metabolome analyses	Jue DW, Sang XL, Li ZX, et al	Chongqing University of Arts and Sciences	Chongqing	China	Actinidia chinensis	CYP75B1, GluTR	Bagging	Fruit growth and development
Plant Physiol Biochem	2023	Genome-wide characterization of SINA E3 ubiquitin ligase family members and their expression profiles in response to various abiotic stresses and hormones in kiwifruit	Tang X, Hou Y, Jiang F, et al	Ludong University	Yantai	China	Actinidia chinensis	SINA	Multiple	Abiotic stress
BMC Plant Biol	2023	Genome-wide identification and expression patterns of the laccase gene family in response to kiwifruit bacterial canker infection	Zhang Z, Long Y, Yin X, et al	Guizhou University	Guiyang	China	Actinidia chinensis	LAC, miRNA397	Pseudomonas syringae	Biotic stress
Int J Mol Sci	2023	Genome-wide identification of HSF gene family in kiwifruit and the function of AeHSFA2b in salt tolerance	Ling C, Liu Y, Yang Z, et al	Anhui Agricultural University	Hefei	China	Actinidia eriantha	HSFA2b	Salt	Abiotic stress
Int J Mol Sci	2023	Genome-wide identification of kiwifruit SGR family members and functional characterization of SGR2 protein for chlorophyll degradation	Luo J, Abid M, Zhang Y, et al	Lushan Botanical Garden	Jiujiang	China	Actinidia chinensis; Actinidia latifolia	SGR	Chlorophyll content	Fruit maturation and ripening
Front Plant Sci	2023	Genome-wide identification of the AcMADS-box family and functional validation of AcMADS32 involved in carotenoid biosynthesis in Actinidia	Lin Z, He Z, Ye D, et al	Sichuan Agricultural University	Chengdu	China	Actinidia chinensis	MADS32	Carotenoid biosynthesis	Fruit maturation and ripening
Front Plant Sci	2023	Genome-wide identification of the heat shock transcription factor gene family in two kiwifruit species	Tu J, Abid M, Luo J, et al	Nanchang University	Nanchang	China	Actinidia chinensis; Actinidia eriantha	Hsfs	Heat	Abiotic stress
Plants	2023	Identification and characterization of long non-coding RNAs: implicating insights into their regulatory role in kiwifruit ripening and softening during low-temperature storage	Lai R, Wu X, Feng X, et al	Fujian Academy of Agricultural Sciences	Fuzhou	China	Actinidia chinensis	\	Cold	Abiotic stress
Int J Mol Sci	2023	Integrative analysis of metabolome and transcriptome reveals the mechanism of color formation in yellow-fleshed kiwifruit	Xiong Y, He J, Li M, et al	Hainan University	Haikou	China	Actinidia chinensis	\	Fruit color	Fruit maturation and ripening
Int J Mol Sci	2023	Kiwifruit monodehydroascorbate reductase 3 gene negatively regulates the accumulation of ascorbic acid in fruit of transgenic tomato plants	Jia D, Gao H, He Y, et al	Jiangxi Agricultural University	Nanchang	China	Actinidia eriantha	APX3	AsA biosynthesis	Fruit growth and development
J Agric Food Chem	2023	Metabolome and transcriptome analysis of sulfur-induced kiwifruit stem laccase gene involved in syringyl lignin synthesis against bacterial canker	Zhang Z, Long Y, Yin X, et al	Guizhou University	Guiyang	China	Actinidia chinensis	\	Pseudomonas syringae	Biotic stress
J Agric Food Chem	2023	Methylation of AcGST1 is associated with anthocyanin accumulation in the kiwifruit outer pericarp	Zhang X, Zhang K, Guo Y, et al	Sichuan Agricultural University	Chengdu	China	Actinidia chinensis	GST1	Anthocyanin biosynthesis	Fruit maturation and ripening
J Plant Physiol	2023	Ozone treatment modulates reactive oxygen species levels in kiwifruit through the antioxidant system: Insights from transcriptomic analysis	Wang Y, Niu Y, Ye L, et al	Northwest A&F University	Yangling	China	Actinidia deliciosa	\	Treatment with ozone	Harvest and postharvest
Int J Mol Sci	2023	Physiological characteristics and transcriptome analysis of exogenous brassinosteroid-treated kiwifruit	Chen C, Cheng D, Li L, et al	Zhengzhou Fruit Research Institute	Zhengzhou	China	Actinidia chinensis	HKT1	Salt	Abiotic stress
Front Plant Sci	2023	RNA-seq analysis of synchronized developing pollen isolated from a single anther	Le Lievre L, Chakkatu SP, Varghese S, et al	University of Otago	Dunedin	New Zealand	Actinidia chinensis	LTP12	Pollen development	Flowering and floret development
Postharvest Biol Tec	2023	The mechanism of gibberellins treatment suppressing kiwifruit postharvest ripening processes by transcriptome analysis	Yang H, Li J, Li X, et al	Ludong University	Yantai	China	Actinidia chinensis	ACO, BAM, GA2ox, GID1, JAZ	Cell wall stiffness	Harvest and postharvest
Curr Issues Mol Biol	2023	Transcriptome analysis of the salt-treated Actinidia deliciosa (A. Chev.) C. F. Liang and A. R. Ferguson Plantlets	Wu J, Wei Z, Zhao W, et al	Southwest Forestry University	Kunming	China	Actinidia deliciosa	\	Salt	Abiotic stress
Plants	2023	Transcriptome analysis reveals fruit quality formation in Actinidia eriantha Benth	Wang P, Feng X, Jiang J, et al	Sanming Academy of Agricultural Sciences	Shaxian	China	Actinidia eriantha	\	Fruit quality	Fruit maturation and ripening
Int J Mol Sci	2023	Transcriptome analysis reveals the molecular mechanism and responsive genes of waterlogging stress in Actinidia deliciosa Planch kiwifruit plants	Xing M, Huang K, Zhang C, et al	Hangzhou Academy of Agricultural Sciences	Hangzhou	China	Actinidia deliciosa	ADH	Waterlogging	Abiotic stress
Front Plant Sci	2023	Transcriptome and metabolome analyses of anthocyanin biosynthesis in post-harvest fruits of a full red-type kiwifruit (Actinidia arguta) 'Jinhongguan'	Ye L, Bai F, Zhang L, et al	Hubei Academy of Agricultural Sciences	Wuhan	China	Actinidia arguta	PAL3, 4CL3, CHS, DFR, ANR1, UFGT3a, UFGT6b, MYB108, bHLH30, bHLH94-1, WD43	Anthocyanin biosynthesis	Fruit maturation and ripening
Int J Mol Sci	2023	Transcriptome-wide identification and functional characterization of CIPK gene family members in Actinidia valvata under salt stress	Gu S, Abid M, Bai D, et al	Zhengzhou Fruit Research Institute	Zhengzhou	China	Actinidia chinensis	CIPK	Salt	Abiotic stress
Front Plant Sci	2023	Transcriptomic analysis of effects of 1-methylcyclopropene (1-MCP) and ethylene treatment on kiwifruit (Actinidia chinensis) ripening	Choi D, Choi JH, Park KJ, et al	Chung-Ang University	Anseong	Korea	Actinidia chinensis	EIL	Ethylene synthesis	Harvest and postharvest
Mol Plant	2023	Two haplotype-resolved, gap-free genome assemblies for Actinidia latifolia and Actinidia chinensis shed light on the regulatory mechanisms of vitamin C and sucrose metabolism in kiwifruit	Han X, Zhang Y, Zhang Q, et al	Peking University Institute of Advanced Agricultural Sciences	Weifang	China	Actinidia chinensis; Actinidia latifolia	SWEET9b	Sugar metabolite	Fruit maturation and ripening
Hortic Res	2023	Two transcription factors, AcREM14 and AcC3H1, enhance the resistance of kiwifruit Actinidia chinensis var. chinensis to Pseudomonas syringae pv. actinidiae	Zhao C, Liu W, Zhang Y, et al	Northwest A&F University	Yangling	China	Actinidia chinensis	REM14, C3H1	Pseudomonas syringae	Biotic stress
Plants	2023	Waterlogging tolerance of Actinidia valvata Dunn is associated with high activities of pyruvate decarboxylase, alcohol dehydrogenase and antioxidant enzymes	Gao M, Gai C, Li X, et al	Fujian Academy of Agricultural Sciences	Fuzhou	China	Actinidia valvata	PDC, ADH	Waterlogging	Abiotic stress
Planta	2024	AcGLK1 promotes chloroplast division through regulating AcFtsZ1 in Actinidia chinensis	Fang X, Zhao L, Li J, et al	Anhui Agricultural University	Hefei	China	Actinidia chinensis	GLK1, FtsZ1	Chloroplast division	Fruit growth and development
Plant Physiol Biochem	2024	An integrated quality, physiological and transcriptomic analysis reveals mechanisms of kiwifruit response to postharvest transport vibrational stress	Zhao C, Cheng L, Guo Y, et al	Shaanxi Normal University	Xi'an	China	Actinidia chinensis	\	Vibration	Abiotic stress
Plant Physiol	2024	Chromosome doubling increases PECTIN METHYLESTERASE 2 expression, biomass, and osmotic stress tolerance in kiwifruit	Zhu Y, Wang X, He Y, et al	Anhui Agricultural University	Hefei	China	Actinidia chinensis	PME2	Cell wall stiffness	Harvest and postharvest
Foods	2024	Combined widely targeted metabolomic, transcriptomic, and spatial metabolomic analysis reveals the potential mechanism of coloration and fruit quality formation in Actinidia chinensis cv. Hongyang	Mao J, Gao Z, Wang X, et al	Jiangxi Academy of Sciences	Nanchang	China	Actinidia chinensis	\	Fruit quality	Fruit maturation and ripening
J Agric Food Chem	2024	Discovery and functional identification of 2,3-oxidosqualene cyclases and cytochrome P450s in triterpenoid metabolic pathways of Actinidia eriantha	Yang T, Chen J, Shi N, et al	Guangzhou University of Chinese Medicine	Guangzhou	China	Actinidia eriantha	OSC2, OSC3	Triterpenoid content	Fruit growth and development
New Phytol	2024	Dynamic m6A mRNA methylation reveals the involvement of AcALKBH10 in ripening-related quality regulation in kiwifruit	Su D, Shu P, Hu N, et al	Sichuan University	Chengdu	China	Actinidia chinensis	ALKBH10	Sugar metabolite	Fruit maturation and ripening
Front Plant Sci	2024	Enhancing Pseudomonas syringae pv. Actinidiae sensitivity in kiwifruit by repressing the NBS-LRR genes through miRNA-215-3p and miRNA-29-3p identification	Jiang C, Zhang X, Rao J, et al	Sichuan Agricultural University	Chengdu	China	Actinidia chinensis	NBS-LRR, miRNA-215-3p, miRNA-29-3p	Pseudomonas syringae	Biotic stress
Plant Physiol Biochem	2024	Functional characterization of AcWRKY94 in response to Pseudomonas syringae pv. actinidiae in kiwifruit	Lu L, Gu X, Wang Z, et al	Zhejiang Academy of Agricultural Sciences	Hangzhou	China	Actinidia chinensis	WRKY94	Pseudomonas syringae	Biotic stress
Plant Commun	2024	Genome assembly of autotetraploid Actinidia arguta highlights adaptive evolution and enables dissection of important economic traits	Lu XM, Yu XF, Li GQ, et al	Wuhan Botanical Garden	Wuhan	China	Actinidia arguta	CEL1, PME1, DOF1	Cell wall stiffness	Harvest and postharvest
BMC Genomics	2024	Genome-wide analysis and expression profiling of the HD-ZIP gene family in kiwifruit	Ye KY, Li JW, Wang FM, et al	Guangxi Institute of Botany	Guilin	China	Actinidia chinensis; Actinidia eriantha	HD-ZIP	Pseudomonas syringae	Biotic stress
Int J Mol Sci	2024	Genome-wide identification and expression analysis of kiwifruit leucine-rich repeat receptor-like proteins reveal their roles in biotic and abiotic stress responses	Cao Y, Zhang C, Liu F, et al	Wuhan Botanical Garden	Wuhan	China	Actinidia chinensis; Actinidia eriantha	LRR-RLP	Multiple	Biotic and abiotic stress
BMC Genomics	2024	Genome-wide identification and expression pattern analysis of the kiwifruit GRAS transcription factor family in response to salt stress	Zhu L, Yin T, Zhang M, et al	Southwest Forestry University	Kunming	China	Actinidia chinensis	GRAS	Salt	Abiotic stress
BMC Plant Biol	2024	Genome-wide identification of kiwifruit K(+) channel Shaker family members and their response to low-K(+) stress	Zi Y, Zhang Z, Zhao K, et al	Southwest Forestry University	Kunming	China	Actinidia chinensis	Shaker	Salt	Abiotic stress
BMC Plant Biol	2024	Genome-wide identification of NDR1/HIN1-like genes in kiwifruit and function analysis of AeNHL17 in response to disease resistance	Zhang M, Fu R, Lin MM, et al	Zhengzhou Fruit Research Institute	Zhengzhou	China	Actinidia eriantha	NHL17	Pseudomonas syringae	Biotic stress
Int J Mol Sci	2024	Genome-wide identification of the DOF gene family in kiwifruit (Actinidia chinensis) and functional validation of AcDOF22 in response to drought stress	Zhao C, Bai H, Li C, et al	Hebei Academy of Agriculture and Forestry Sciences	Shijiazhuang	China	Actinidia chinensis	DOF22	Drought	Abiotic stress
Genes	2024	Genome-wide identification of the IQM gene family and their transcriptional responses to abiotic stresses in kiwifruit (Actinidia eriantha)	Xu M, Zhang Z, Ling C, et al	Anhui Agricultural University	Hefei	China	Actinidia eriantha	IQM	Salt	Abiotic stress
Mol Hortic	2024	Haplotype-resolved genome assembly provides insights into evolutionary history of the Actinidia arguta tetraploid	Zhang F, Wang Y, Lin Y, et al	Anhui Agricultural University	Hefei	China	Actinidia arguta	\	Genome duplication	Evolution of species
BMC Plant Biol	2024	Identification of two postharvest ripening regulatory models in kiwifruit: based on plant hormones, physiology, and transcriptome analysis	Lin M, Gao Z, Wang X, et al	Jiangxi Academy of Sciences	Nanchang	China	Actinidia eriantha × Actinidia chinensis	\	Ethylene synthesis	Harvest and postharvest
Sci Rep	2024	Integrated transcriptome and targeted metabolome analyses provide insights into flavonoid biosynthesis in kiwifruit (Actinidia chinensis)	Mao J, Gao Z, Wang X, et al	Jiangxi Academy of Sciences	Nanchang	China	Actinidia chinensis	LAR, DFR, HCT	Flavonoid biosynthesis	Fruit maturation and ripening
Plant Physiol	2024	Kiwifruit spatiotemporal multiomics networks uncover key tissue-specific regulatory processes throughout the life cycle	Zeng Z, Li Y, Zhu M, et al	Huazhong Agricultural University	Wuhan	China	Actinidia chinensis	bZIP60, RAP2.4, TPS1b	AsA biosynthesis	Fruit growth and development
Plants	2024	Overexpression of the kiwifruit transcription factor AaMYB44 decreases the cold tolerance in Arabidopsis thaliana	Li Y, Lin M, Zhang Q, et al	Henan University of Science and Technology	Luoyang	China	Actinidia arguta	MYB44	Cold	Abiotic stress
Plant Physiol Biochem	2024	Physiological and transcriptional analyses reveal the resistance mechanisms of kiwifruit (Actinidia chinensis) mutant with enhanced heat tolerance	Yuan P, Shen W, Yang L, et al	Hunan Academy of Agricultural Sciences	Changsha	China	Actinidia chinensis	\	Heat	Abiotic stress
Plant J	2024	Restricted responses of AcMYB68 and AcERF74/75 enhanced waterlogging tolerance in kiwifruit	Chen Y, Su WY, Ren CJ, et al	Zhejiang University	Hangzhou	China	Actinidia chinensis	MYB68, ERF74, ERF75	Waterlogging	Abiotic stress
Mol Biol Rep	2024	Screening and identification of photoresponse factors in kiwifruit (Actinidia arguta) development	Huang H, Lin M, Sun L, et al	Zhengzhou Fruit Research Institute	Zhengzhou	China	Actinidia arguta	LSH9, LSH9, COP1	Light response	Vegetative growth and organ development
Mol Breed	2024	The AaERF64-AaTPPA module participates in cold acclimatization of Actinidia arguta (Sieb. et Zucc.) Planch ex Miq	Eh TJ, Lei P, Phyon JM, et al	Northeast Forestry University	Harbin	China	Actinidia arguta	ERF64, TPPA	Budbreak	Floral induction and phase change
Front Plant Sci	2024	Transcriptome analysis revealed that AcWRKY75 transcription factor reduced the resistance of kiwifruit to Pseudomonas syringae pv. actinidiae	Ye L, Luo M, Wang Y, et al	Hubei Academy of Agricultural Sciences	Wuhan	China	Actinidia chinensis	WRKY75	Pseudomonas syringae	Biotic stress
Food Res Int	2024	Transcriptome analysis reveals ozone treatment maintains ascorbic acid content in fresh-cut kiwifruit by regulating phytohormone signalling pathways	Wang Y, Rong L, Wang T, et al	Shenyang Agricultural University	Shenyang	China	Actinidia deliciosa	bZIP	AsA biosynthesis	Fruit growth and development
BMC Plant Biol	2024	Transcriptome analysis reveals regulatory mechanism of postharvest softening in kiwiberry	Liu Z, Sun Y, Liu Z, et al	Liaoning Academy of Agricultural Sciences	Dalian	China	Actinidia arguta	AGL31, HAT14, ALC	Cell wall stiffness	Harvest and postharvest
Plant Cell Rep	2024	Transcriptome analysis reveals the effect of propyl gallate on kiwifruit callus formation	Li T, Shen T, Shi K, et al	Yunnan Normal University	Kunming	China	Actinidia chinensis	\	Callus formation	Fruit growth and development
J Food Sci	2024	Transcriptomic analysis reveals ozone treatment delays kiwifruit postharvest softening by modulating cell wall metabolism	Wang Y, Niu Y, Ye L, et al	Northwest A&F University	Yangling	China	Actinidia deliciosa	\	Treatment with ozone	Harvest and postharvest
Plant Signal Behav	2024	Unveiling kiwifruit TCP genes: evolution, functions, and expression insights	Li D, Li H, Feng H, et al	Shaoguan University	Shaoguan	China	Actinidia chinensis; Actinidia eriantha	TCP	Pseudomonas syringae	Biotic stress
BMC Plant Biol	2025	AaMYB61-like and AabHLH137 jointly regulate anthocyanin biosynthesis in Actinidia arguta	Song Z, Li Y, Zhan X, et al	Zhengzhou University	Zhengzhou	China	Actinidia arguta	MYB61-like, bHLH137	Anthocyanin biosynthesis	Fruit maturation and ripening
Hortic Res	2025	AcABI5a integrates abscisic acid signaling to developmentally modulate fruit ascorbic acid biosynthesis in kiwifruit	Liu X, Li Y, Zhang X, et al	Wuhan Botanical Garden	Wuhan	China	Actinidia chinensis	ABI5a, MYBS1, GGP3, ABI5a	AsA biosynthesis	Fruit growth and development
Genes	2025	AdBSK1-mediated hormone signaling regulates flowering transition in Actinidia deliciosa 'Guichang'	Guo L, Cui X, Li J, et al	Liupanshui Normal University	Liupanshui	China	Actinidia deliciosa	BSK1	Flowering time	Floral induction and phase change
Int J Biol Macromol	2025	Analysis of WD40 genes in kiwifruit reveals the key role of the light-induced AcTTG1-AcMYB75-AcbHLH2 complex in anthocyanin accumulation	Yang S, Wang Y, Wang W, et al	Hebei Agricultural University	Baoding	China	Actinidia chinensis	WD40	Anthocyanin biosynthesis	Fruit maturation and ripening
Int J Biol Macromol	2025	Assessing the effects of dual functional V-type cornstarch films added with kiwifruit peel extracts on preservation of fresh-cut kiwifruits: A metabolomics study	Li K, Guo Z, Wu Y, et al	Beijing Forestry University	Beijing	China	Actinidia chinensis	\	Packaging	Harvest and postharvest
Food Chem	2025	Changes in functional nutrients in red-fleshed kiwifruits after forchlorfenuron application leveraging a multi-omics approach	Wang S, Bi Y, Han L, et al	China Agricultural University	Beijing	China	Actinidia chinensis	PAL	Multiple	Biotic stress
Mol Hortic	2025	Chromosome-level genome assembly assisting for dissecting mechanism of anthocyanin regulation in kiwifruit (Actinidia arguta)	Li Y, Song Z, Zhan X, et al	Zhengzhou Fruit Research Institute	Zhengzhou	China	Actinidia arguta	BEE1, LDOX	Anthocyanin biosynthesis	Fruit maturation and ripening
Gene	2025	Comparative transcriptome analysis and transient assays revealed AaGST and AaBGAL, respectively, contribute to skin and flesh coloration in A. arguta	Zhan X, Li Y, Song Z, et al	Henan University of Science and Technology	Luoyang	China	Actinidia arguta	GST, BGAL	Anthocyanin transport	Fruit maturation and ripening
J Agric Food Chem	2025	Design and synthesis of ferulic acid derivatives with trifluoromethyl pyrimidine and amide frameworks for combating postharvest kiwifruit soft rot fungi	Wu W, Yan C, Pan N, et al	Guiyang University	Guiyang	China	Actinidia deliciosa	\	Botryosphaeria dothidea	Harvest and postharvest
Plants	2025	Elucidating the molecular mechanisms of physiological fruit abscission in Actinidia arguta through comparative transcriptomics and transient genetic transformation	Yuan P, Wang Y, Sun Y, et al	Institute of Special Animal and Plant Sciences	Changchun	China	Actinidia arguta	ETR1, ERF035, PME68, PP2C27, MYC1, PMEI10	Fruit abscission	Fruit maturation and ripening
Plant Physiol Biochem	2025	Exogenous melatonin affects kiwifruit growth and quality through hormone signaling pathway	Zhang X, Wang Y, Wang T, et al	Sichuan Agricultural University	Chengdu	China	Actinidia chinensis	BAM	Starch degradation	Harvest and postharvest
J Sci Food Agric	2025	Functional analysis of AcARF18 in kiwifruit resistance to Botrytis cinerea	Li Z, Ma Y, Sui Y, et al	Chongqing University of Arts and Sciences	Chongqing	China	Actinidia chinensis	ARF18	Botrytis cinerea	Biotic stress
Life	2025	Genome-wide identification and expression divergence of CBF family in Actinidia arguta and functional analysis of AaCBF4 under cold stress	Li S, Zhang Q, Zhang Z, et al	Zhengzhou University	Zhengzhou	China	Actinidia arguta	CBF4	Cold	Abiotic stress
Int J Mol Sci	2025	Genome-wide identification and expression profiling of the invertase genes involved in sugar metabolism and accumulation in Actinidia arguta	Qiang X, Ren T, Zhang Y, et al	Xi'an Botanical Garden of Shaanxi Province	Xi'an	China	Actinidia arguta	INV	Sugar metabolite	Fruit maturation and ripening
BMC Plant Biol	2025	Genome-wide identification of the AcBAM family in kiwifruit (Actinidia chinensis cv. Hongyang) and the expression profiling analysis of AcBAMs reveal their role in starch metabolism	Gong X, Lin M, Song J, et al	Jiangxi Academy of Sciences	Nanchang	China	Actinidia chinensis	BAM	Starch degradation	Harvest and postharvest
Plant Cell Environ	2025	Identification and characterization of innate immunity in Actinidia melanandra in response to Pseudomonas syringae pv. actinidiae	Hemara LM, Chatterjee A, Yeh SM, et al	University of Auckland	Auckland	New Zealand	Actinidia melanandra	\	Pseudomonas syringae	Biotic stress
Sci Rep	2025	Identification and expression analysis of LRR-RLK genes reveal their roles in plant development and stress responses in Kiwifruit (Actinidia chinensis)	Wang C, Tang X, Liu W, et al	Dezhou University	Dezhou	China	Actinidia chinensis	LRR-RLK	Multiple	Biotic stress
Front Plant Sci	2025	Identification and functional analysis of AvLACS genes unveils their role in lipid homeostasis and waterlogging tolerance in kiwifruit (Actinidia valvata Dunn)	Zhang M, Ye K, Gao J, et al	Shangluo University	Shangluo	China	Actinidia valvata	LACS	Waterlogging	Abiotic stress
BMC Plant Biol	2025	Integrated analysis of physiological responses and transcriptional regulation in kiwifruit under high temperature	Tang J, Xu H, Yuan P, et al	Hunan Agricultural University	Changsha	China	Actinidia chinensis; Actinidia eriantha	HSP	Heat	Abiotic stress
Plant J	2025	Mutagenesis of AcSQBP9 in kiwifruit results in reduction of malate via alteration of the expression of a plastidial malate dehydrogenase	Qi TH, Huang YQ, Deng JH, et al	Zhejiang University	Hangzhou	China	Actinidia chinensis	SQBP9, ALMT1	Malate content	Fruit maturation and ripening
Nat Commun	2025	Natural variation of AcEGY3 mediates chloroplastic ROS homeostasis to confer kiwifruit thermotolerance	Ling C, Yang J, Xu J, et al	Anhui Agricultural University	Hefei	China	Actinidia	EGY3	Heat	Abiotic stress
Front Plant Sci	2025	Optimization of the optimal hormone formula for kiwifruit and analysis of its storage characteristics	He X, Qin W, He Q, et al	Hunan University of Applied Technology	Changde	China	Actinidia deliciosa	\	Fruit quality	Fruit maturation and ripening
Plants	2025	RNA-Seq analysis reveals potential genes involved in plant growth regulator-induced ovary development in male kiwifruit (Actinidia eriantha)	Fu R, Zhang M, Wei F, et al	Zhengzhou University	Zhengzhou	China	Actinidia eriantha	SPT, SK41	Ovary development	Flowering and floret development
Plant Biotechnol J	2025	Spatial regulation of chlorophyll degradation in kiwifruit: AcNAC2-AcSGR1/2 cascades mediate rapid de-greening in the inner pericarp	Wu Y, Liu J, Sheng X, et al	Anhui Agricultural University	Hefei	China	Actinidia chinensis	NAC2, SGR	Chlorophyll content	Fruit maturation and ripening
Adv Sci	2025	Subgenome dominance in allotetraploid Actinidia valvata regulates RNA m(6)A modification for waterlogging tolerance	Hu X, Xu C, Li X, et al	Zhejiang A&F University	Hangzhou	China	Actinidia valvata	\	Waterlogging	Abiotic stress
Plant Sci	2025	The 14-3-3 gene AaGRF1 positively regulates cold tolerance in kiwifruit	Zhang Z, Li S, Sun S, et al	Zhengzhou Fruit Research Institute	Zhengzhou	China	Actinidia arguta; Actinidia chinensis	GRF1	Cold	Abiotic stress
Plant Mol Biol	2025	The flavonoid metabolic pathway genes Ac4CL1, Ac4CL3 and AcHCT1 positively regulate the kiwifruit immune response to Pseudomonas syringae pv. actinidiae	Ma C, Liu W, Du X, et al	Northwest A&F University	Yangling	China	Actinidia chinensis	4CL1, 4CL3, HCT1	Pseudomonas syringae	Biotic stress
Plant Physiol	2025	The transcription factors AdNAC3 and AdMYB19 regulate kiwifruit ripening through brassinosteroid and ethylene signaling networks	Yang Y, Chen M, Zhu Q, et al	Northwest A&F University	Yangling	China	Actinidia deliciosa	NAC3, MYB19	Pectin degradation	Fruit maturation and ripening
Foods	2025	Transcriptome analysis unveils the molecular mechanisms of ethylene-induced ready-to-eat kiwifruit-picking ripening	Zhang J, Cao S, Li N, et al	Shaanxi University of Science and Technology	Xi'an	China	Actinidia deliciosa	\	Ethylene synthesis	Harvest and postharvest
Front Plant Sci	2025	Transcriptome and selected metabolite analyses reveal points of sugar metabolism in the developing leaves of kiwifruit	Huang Y, Jiang K, Liu H, et al	Liupanshui Normal University	Liupanshui	China	Actinidia chinensis	\	Sugar metabolite	Fruit maturation and ripening
BMC Plant Biol	2025	Transcriptomic analysis reveals long non-coding RNA involved in the key metabolic pathway in response to Botrytis cinerea in kiwifruit	Ma Y, Zeng T, Li Z, et al	Chongqing University of Arts and Sciences	Chongqing	China	Actinidia chinensis	\	Botrytis cinerea	Biotic stress

## Sheet: Table S2
Supplementary Table 2. Statistics of different regions for the research institutions.
Country	City	Region	Count
China	Hefei	Anhui	14
China	Beijing	Beijing	2
China	Chongqing	Chongqing	4
China	Fuzhou	Fujian	3
China	Shaxian	Fujian	1
China	Guangzhou	Guangdong	3
China	Shaoguan	Guangdong	1
China	Guilin	Guangxi	1
China	Guiyang	Guizhou	4
China	Liupanshui	Guizhou	2
China	Haikou	Hainan	1
China	Baoding	Hebei	1
China	Shijiazhuang	Hebei	1
China	Harbin	Heilongjiang	1
China	Luoyang	Henan	2
China	Zhengzhou	Henan	24
China	Wuhan	Hubei	17
China	Changde	Hunan	1
China	Changsha	Hunan	2
China	Nanjing	Jiangsu	3
China	Zhenjiang	Jiangsu	1
China	Jiujiang	Jiangxi	2
China	Nanchang	Jiangxi	15
China	Changchun	Jilin	2
China	Dalian	Liaoning	1
China	Shenyang	Liaoning	3
China	Shangluo	Shaanxi	1
China	Xi'an	Shaanxi	3
China	Yangling	Shaanxi	10
China	Dezhou	Shandong	1
China	Weifang	Shandong	1
China	Yantai	Shandong	3
China	Chengdu	Sichuan	18
China	Kunming	Yunnan	6
China	Hangzhou	Zhejiang	15
China	Shaoxing	Zhejiang	1
Greece	Naoussa	Imathia Regional Unit	1
Greece	Thessaloniki-Thermi	Thessaloniki Regional Unit	1
Italy	Piacenza	Piacenza	1
Japan	Kyoto	Kyoto Prefecture	1
Japan	Okayama	Okayama Prefecture	1
Korea	Chuncheon	Gangwon Special Self-Governing	1
Korea	Anseong	Gyeonggi	1
New Zealand	Auckland	Auckland Region	16
New Zealand	Te Puke	Bay of Plenty Region	1
New Zealand	Christchurch	Canterbury Region	1
New Zealand	Lincoln	Canterbury Region	1
New Zealand	Palmerston North	Manawatū-Whanganui Region	2
New Zealand	Dunedin	Otago Region	1
New Zealand	Hamilton	Waikato Region	1
Poland	Kraków	Województwo małopolskie	1
Portugal	Porto	Distrito do Porto	1
Spain	Santiago de Compostela	Provincia da Coruña	1
Spain	Espinardo	Provincia de Murcia	1
